# Supplementary material for: Association of Preoperative Plasma D-Dimer and Fibrinogen and Osteosarcoma Outcome
Source: Front Oncol. 2022 Apr 8;12:699295. doi: 10.3389/fonc.2022.699295 (PMC9024173; doi:10.3389/fonc.2022.699295)
Supplement: Supplementary file 1 [file DataSheet_1.xlsx]

## Sheet: Sheet1
	Data Sheet 1 The raw data of TABLE 1-3.
Patient name	Operation time	PF	D-dimer	Metastasis	Recurrence	Clinic stage	Stutas	PFS (months)	OS (months)	Gender	Tumor size	Pathological fracture	age (years)	operation mode
XXX	2006-07-11	>3.34 g/L	>0.46 μg/mL	Absent	Present	III/IV	1	41	91	male	<8cm	yes	≥18	Salvage
XX	2006-08-16	>3.34 g/L	>0.46 μg/mL	Absent	Present	III/IV	1	62	89	female	<8cm	no	<18	Salvage
XXX	2006-10-10	>3.34 g/L	>0.46 μg/mL	Absent	Absent	I/II	0	82	88	male	<8cm	no	<18	Salvage
XX	2007-01-10	>3.34 g/L	>0.46 μg/mL	Present	Absent	I/II	1	80	87	female	≥8cm	no	<18	Salvage
XXX	2007-01-17	>3.34 g/L	≤0.46 μg/mL	Present	Absent	I/II	1	79	86	female	≥8cm	no	>=18	Salvage
XXX	2008-10-09	≤3.34 g/L	≤0.46 μg/mL	Absent	Absent	I/II	1	61	86	male	<8cm	no	<18	Salvage
XXX	2008-10-27	≤3.34 g/L	>0.46 μg/mL	Absent	Present	III/IV	1	72	84	male	≥8cm	no	≥18	Salvage
XXXX	2008-11-06	≤3.34 g/L	≤0.46 μg/mL	Absent	Absent	I/II	1	60	84	male	>=8cm	yes	<18	Salvage
XX	2008-11-10	≤3.34 g/L	≤0.46 μg/mL	Absent	Present	III/IV	0	52	84	male	<8cm	yes	≥18	Salvage
XXX	2008-12-02	>3.34 g/L	>0.46 μg/mL	Present	Present	III/IV	0	71	82	male	<8cm	yes	<18	Salvage
XXX	2008-12-11	>3.34 g/L	>0.46 μg/mL	Absent	Present	III/IV	1	72	81	male	<8cm	yes	≥18	Salvage
XX	2009-01-12	≤3.34 g/L	>0.46 μg/mL	Absent	Present	III/IV	1	67	80	male	≥8cm	yes	≥18	Salvage
XX	2009-02-01	≤3.34 g/L	≤0.46 μg/mL	Absent	Present	III/IV	0	75	80	male	<8cm	yes	≥18	Salvage
XXX	2009-02-13	>3.34 g/L	≤0.46 μg/mL	Absent	Absent	I/II	1	71	76	male	<8cm	yes	<18	Salvage
XX	2007-04-10	>3.34 g/L	>0.46 μg/mL	Present	Present	III/IV	1	71	75	male	<8cm	yes	<18	Salvage
XXX	2007-03-13	>3.34 g/L	>0.46 μg/mL	Present	Present	III/IV	1	55	71	male	≥8cm	yes	<18	Salvage
XXX	2009-03-13	≤3.34 g/L	>0.46 μg/mL	Present	Present	III/IV	1	58	70	male	<8cm	yes	<18	Salvage
XXX	2009-03-30	≤3.34 g/L	≤0.46 μg/mL	Present	Absent	I/II	1	61	70	male	≥8cm	yes	<18	Salvage
XXXX	2007-05-22	>3.34 g/L	>0.46 μg/mL	Present	Present	III/IV	0	15	16	male	<8cm	yes	≥18	Salvage
XXX	2009-04-06	≤3.34 g/L	≤0.46 μg/mL	Present	Absent	I/II	1	60	68	male	≥8cm	yes	≥18	Salvage
XX	2009-04-15	≤3.34 g/L	>0.46 μg/mL	Absent	Present	III/IV	0	56	68	male	≥8cm	yes	≥18	Salvage
XXX	2009-05-03	>3.34 g/L	>0.46 μg/mL	Present	Absent	I/II	1	62	68	male	≥8cm	yes	≥18	Salvage
XX	2009-05-06	>3.34 g/L	≤0.46 μg/mL	Absent	Absent	I/II	1	62	67	male	≥8cm	yes	≥18	Salvage
XXX	2009-05-12	≤3.34 g/L	>0.46 μg/mL	Present	Absent	I/II	0	59	65	male	≥8cm	yes	<18	Salvage
XXX	2007-05-25	≤3.34 g/L	>0.46 μg/mL	Present	Absent	I/II	1	58	62	male	≥8cm	yes	≥18	Salvage
XXX	2009-06-06	>3.34 g/L	>0.46 μg/mL	Present	Present	III/IV	0	18	19	male	<8cm	yes	<18	Salvage
XX	2009-06-29	>3.34 g/L	>0.46 μg/mL	Absent	Present	III/IV	0	12	16	male	≥8cm	yes	<18	Salvage
XXX	2009-07-04	>3.34 g/L	>0.46 μg/mL	Present	Present	III/IV	0	8	9	male	<8cm	yes	<18	Salvage
XX	2009-07-07	>3.34 g/L	>0.46 μg/mL	Present	Absent	I/II	0	27	32	male	<8cm	yes	≥18	Salvage
XXX	2009-07-15	>3.34 g/L	≤0.46 μg/mL	Present	Present	III/IV	0	15	29	male	≥8cm	yes	<18	Salvage
XXX	2009-07-28	≤3.34 g/L	>0.46 μg/mL	Present	Present	I/II	0	6	14	male	≥8cm	yes	≥18	Salvage
XX	2015-03-17	≤3.34 g/L	≤0.46 μg/mL	Absent	Present	III/IV	1	93	97	female	<8cm	no	<18	Salvage
XXX	2009-08-08	≤3.34 g/L	≤0.46 μg/mL	Absent	Absent	I/II	1	92	96	female	≥8cm	no	<18	Salvage
XX	2009-08-17	≤3.34 g/L	≤0.46 μg/mL	Absent	Present	III/IV	1	68	96	male	≥8cm	no	<18	Salvage
XXX	2009-08-19	≤3.34 g/L	≤0.46 μg/mL	Absent	Present	III/IV	1	94	96	male	<8cm	no	<18	Salvage
XX	2009-09-07	≤3.34 g/L	≤0.46 μg/mL	Absent	Present	III/IV	1	92	95	female	<8cm	no	<18	Salvage
XXXX	2009-09-10	>3.34 g/L	≤0.46 μg/mL	Absent	Absent	I/II	1	84	94	male	<8cm	no	≥18	Salvage
XXX	2009-09-10	≤3.34 g/L	≤0.46 μg/mL	Absent	Present	III/IV	1	67	94	male	<8cm	no	<18	Salvage
XXX	2009-10-06	≤3.34 g/L	>0.46 μg/mL	Absent	Present	III/IV	1	90	94	male	<8cm	no	<18	Salvage
XXX	2009-10-09	≤3.34 g/L	>0.46 μg/mL	Absent	Absent	I/II	1	89	93	male	<8cm	no	≥18	Salvage
XXX	2009-11-06	>3.34 g/L	>0.46 μg/mL	Absent	Absent	I/II	1	86	93	female	<8cm	no	≥18	Salvage
XXX	2009-12-14	>3.34 g/L	≤0.46 μg/mL	Absent	Absent	I/II	1	62	93	female	<8cm	no	≥18	Salvage
XX	2010-01-05	≤3.34 g/L	≤0.46 μg/mL	Absent	Absent	I/II	1	89	93	female	≥8cm	no	≥18	Salvage
XXX	2010-02-09	≤3.34 g/L	>0.46 μg/mL	Absent	Absent	I/II	1	88	91	male	<8cm	no	≥18	Salvage
XXX	2010-02-22	>3.34 g/L	>0.46 μg/mL	Absent	Absent	I/II	1	85	91	male	<8cm	no	≥18	Salvage
XXX	2010-03-07	≤3.34 g/L	≤0.46 μg/mL	Absent	Absent	I/II	1	95	90	male	<8cm	no	≥18	Salvage
XXXX	2010-03-21	>3.34 g/L	>0.46 μg/mL	Absent	Absent	I/II	1	92	90	female	≥8cm	no	≥18	Salvage
XX	2010-03-23	≤3.34 g/L	≤0.46 μg/mL	Absent	Absent	I/II	0	86	90	male	<8cm	no	≥18	Salvage
XXX	2010-03-25	>3.34 g/L	>0.46 μg/mL	Absent	Absent	I/II	1	83	90	male	<8cm	no	≥18	Salvage
XXX	2015-03-17	>3.34 g/L	>0.46 μg/mL	Absent	Absent	I/II	1	85	90	male	<8cm	no	<18	Salvage
XX	2010-04-08	>3.34 g/L	>0.46 μg/mL	Absent	Absent	I/II	0	84	90	male	<8cm	no	≥18	Salvage
XXX	2010-04-19	>3.34 g/L	>0.46 μg/mL	Present	Absent	I/II	1	81	89	male	≥8cm	no	<18	Salvage
XXX	2010-04-30	≤3.34 g/L	>0.46 μg/mL	Absent	Present	III/IV	1	61	89	female	<8cm	no	<18	Salvage
XX	2010-05-07	≤3.34 g/L	≤0.46 μg/mL	Absent	Present	III/IV	1	61	89	female	≥8cm	no	<18	Salvage
XXX	2010-05-10	≤3.34 g/L	≤0.46 μg/mL	Absent	Absent	I/II	1	72	83	male	<8cm	no	≥18	Salvage
XXX	2010-05-25	≤3.34 g/L	≤0.46 μg/mL	Absent	Absent	I/II	1	57	83	male	<8cm	no	≥18	Salvage
XXX	2010-06-09	>3.34 g/L	>0.46 μg/mL	Absent	Present	I/II	1	69	82	male	<8cm	no	<18	Salvage
XXXX	2010-06-14	>3.34 g/L	>0.46 μg/mL	Absent	Absent	I/II	1	74	81	male	<8cm	no	<18	Salvage
XXX	2010-06-29	≤3.34 g/L	≤0.46 μg/mL	Absent	Present	III/IV	1	60	80	male	<8cm	no	<18	Salvage
XXX	2010-07-05	>3.34 g/L	>0.46 μg/mL	Absent	Present	III/IV	0	63	79	male	<8cm	no	<18	Salvage
XXX	2010-07-05	>3.34 g/L	≤0.46 μg/mL	Absent	Present	III/IV	1	69	79	male	<8cm	no	≥18	Salvage
XXX	2010-07-13	≤3.34 g/L	≤0.46 μg/mL	Absent	Absent	I/II	1	61	79	female	<8cm	no	≥18	Salvage
XXX	2010-07-25	≤3.34 g/L	>0.46 μg/mL	Absent	Present	III/IV	0	73	78	female	≥8cm	no	≥18	Salvage
XX	2010-07-27	≤3.34 g/L	≤0.46 μg/mL	Absent	Absent	I/II	0	57	78	male	<8cm	no	≥18	Salvage
XXX	2010-08-03	≤3.34 g/L	>0.46 μg/mL	Absent	Present	III/IV	1	68	78	male	<8cm	no	≥18	Salvage
XX	2010-08-18	≤3.34 g/L	≤0.46 μg/mL	Absent	Absent	I/II	1	61	75	female	<8cm	no	<18	Salvage
XXX	2010-08-24	>3.34 g/L	>0.46 μg/mL	Absent	Absent	I/II	1	69	74	female	≥8cm	no	≥18	Salvage
XXX	2010-09-06	>3.34 g/L	>0.46 μg/mL	Present	Present	III/IV	1	68	74	male	≥8cm	no	≥18	Salvage
XXX	2010-09-14	≤3.34 g/L	>0.46 μg/mL	Present	Present	III/IV	1	66	73	female	≥8cm	no	≥18	Salvage
XXX	2010-10-05	>3.34 g/L	>0.46 μg/mL	Present	Absent	I/II	1	65	72	male	<8cm	no	<18	Salvage
XXX	2010-10-15	≤3.34 g/L	≤0.46 μg/mL	Absent	Absent	I/II	1	64	71	male	<8cm	no	<18	Salvage
XXX	2010-10-18	>3.34 g/L	≤0.46 μg/mL	Present	Present	III/IV	1	32	71	female	≥8cm	no	≥18	Salvage
XXX	2010-10-21	≤3.34 g/L	≤0.46 μg/mL	Absent	Absent	I/II	0	65	71	male	<8cm	no	<18	Salvage
XXX	2010-11-01	≤3.34 g/L	≤0.46 μg/mL	Present	Absent	I/II	1	68	70	male	<8cm	no	≥18	Salvage
XXX	2010-11-12	>3.34 g/L	≤0.46 μg/mL	Present	Present	III/IV	1	65	70	female	≥8cm	no	≥18	Salvage
XXX	2010-11-14	≤3.34 g/L	≤0.46 μg/mL	Present	Absent	I/II	1	62	70	male	<8cm	no	≥18	Salvage
XXX	2010-11-15	>3.34 g/L	>0.46 μg/mL	Present	Present	III/IV	1	65	70	male	≥8cm	no	≥18	Salvage
XXX	2010-12-06	>3.34 g/L	>0.46 μg/mL	Absent	Absent	I/II	0	64	70	male	<8cm	no	≥18	Salvage
XX	2010-12-30	>3.34 g/L	>0.46 μg/mL	Present	Absent	I/II	1	64	70	female	≥8cm	no	<18	Salvage
XX	2011-01-10	>3.34 g/L	>0.46 μg/mL	Present	Present	III/IV	1	64	70	male	≥8cm	no	<18	Salvage
XX	2011-01-10	≤3.34 g/L	>0.46 μg/mL	Present	Absent	III/IV	0	62	68	male	<8cm	no	<18	Salvage
XXX	2011-02-19	≤3.34 g/L	≤0.46 μg/mL	Absent	Absent	I/II	0	59	68	male	<8cm	no	≥18	Salvage
XXX	2011-02-28	≤3.34 g/L	≤0.46 μg/mL	Absent	Absent	I/II	1	65	68	female	≥8cm	no	≥18	Salvage
XXX	2011-03-01	>3.34 g/L	>0.46 μg/mL	Present	Absent	I/II	1	63	68	female	≥8cm	no	≥18	Salvage
XXX	2011-03-29	>3.34 g/L	>0.46 μg/mL	Present	Present	III/IV	1	61	68	male	≥8cm	no	≥18	Salvage
XXX	2011-03-29	>3.34 g/L	≤0.46 μg/mL	Present	Present	III/IV	1	56	67	male	<8cm	no	<18	Salvage
XXX	2011-03-31	>3.34 g/L	≤0.46 μg/mL	Present	Absent	I/II	0	61	67	female	≥8cm	no	≥18	Salvage
XXX	2011-04-07	≤3.34 g/L	>0.46 μg/mL	Present	Absent	I/II	0	60	67	male	≥8cm	no	<18	Salvage
XXX	2011-04-18	≤3.34 g/L	>0.46 μg/mL	Absent	Absent	I/II	1	64	67	male	<8cm	no	<18	Salvage
XXX	2011-04-25	≤3.34 g/L	≤0.46 μg/mL	Present	Absent	I/II	1	62	67	female	≥8cm	no	<18	Salvage
XXX	2011-04-28	>3.34 g/L	≤0.46 μg/mL	Absent	Absent	I/II	1	61	66	male	≥8cm	no	≥18	Salvage
XXX	2011-05-08	>3.34 g/L	>0.46 μg/mL	Present	Absent	I/II	1	60	66	male	≥8cm	no	<18	Salvage
XX	2011-05-22	≤3.34 g/L	>0.46 μg/mL	Present	Absent	I/II	0	59	66	male	≥8cm	no	<18	Salvage
XXX	2011-05-23	>3.34 g/L	≤0.46 μg/mL	Present	Present	III/IV	0	58	66	male	≥8cm	no	<18	Salvage
XXX	2011-05-27	≤3.34 g/L	≤0.46 μg/mL	Absent	Absent	I/II	0	47	66	male	<8cm	no	≥18	Salvage
XXX	2011-06-03	>3.34 g/L	>0.46 μg/mL	Present	Absent	I/II	1	62	66	male	<8cm	no	<18	Salvage
XXX	2011-06-16	≤3.34 g/L	>0.46 μg/mL	Absent	Absent	I/II	0	62	66	male	<8cm	no	≥18	Salvage
XXX	2011-06-20	>3.34 g/L	>0.46 μg/mL	Present	Present	III/IV	0	49	66	male	≥8cm	no	≥18	Salvage
XXX	2011-07-04	>3.34 g/L	>0.46 μg/mL	Present	Absent	I/II	1	61	65	male	≥8cm	no	≥18	Salvage
XXX	2011-08-09	>3.34 g/L	≤0.46 μg/mL	Present	Absent	I/II	0	39	65	male	<8cm	no	≥18	Salvage
XXX	2011-08-15	>3.34 g/L	>0.46 μg/mL	Absent	Present	III/IV	1	61	65	male	<8cm	no	≥18	Salvage
XXX	2015-10-29	>3.34 g/L	≤0.46 μg/mL	Present	Absent	I/II	1	44	65	female	≥8cm	no	<18	Salvage
XXX	2015-03-17	≤3.34 g/L	>0.46 μg/mL	Present	Present	III/IV	0	58	65	female	<8cm	no	≥18	Salvage
XX	2011-09-05	≤3.34 g/L	>0.46 μg/mL	Present	Absent	I/II	0	57	64	male	≥8cm	no	≥18	Salvage
XXX	2015-10-20	≤3.34 g/L	>0.46 μg/mL	Present	Present	III/IV	0	54	64	female	≥8cm	no	≥18	Salvage
XXX	2011-09-26	>3.34 g/L	>0.46 μg/mL	Present	Present	III/IV	0	48	63	male	≥8cm	no	<18	Salvage
XXX	2011-10-10	≤3.34 g/L	>0.46 μg/mL	Absent	Absent	I/II	1	59	73	male	<8cm	no	<18	Salvage
XXX	2011-10-24	≤3.34 g/L	≤0.46 μg/mL	Absent	Present	III/IV	1	54	70	male	<8cm	no	≥18	Salvage
XXX	2011-11-02	≤3.34 g/L	>0.46 μg/mL	Absent	Absent	I/II	0	55	60	male	<8cm	no	≥18	Salvage
XXX	2011-12-05	≤3.34 g/L	>0.46 μg/mL	Present	Absent	III/IV	0	53	59	male	≥8cm	no	<18	Salvage
XX	2011-12-26	>3.34 g/L	≤0.46 μg/mL	Present	Present	III/IV	0	34	58	male	≥8cm	no	≥18	Salvage
XXX	2012-01-05	>3.34 g/L	>0.46 μg/mL	Present	Absent	III/IV	0	52	57	male	≥8cm	no	<18	Salvage
XXX	2012-01-07	>3.34 g/L	>0.46 μg/mL	Present	Absent	III/IV	0	51	56	male	≥8cm	no	<18	Salvage
XXX	2012-01-14	≤3.34 g/L	>0.46 μg/mL	Present	Present	III/IV	0	34	54	female	≥8cm	no	≥18	Salvage
XXX	2012-02-09	>3.34 g/L	>0.46 μg/mL	Present	Present	III/IV	0	48	52	male	≥8cm	no	≥18	Salvage
XXX	2012-02-16	>3.34 g/L	>0.46 μg/mL	Present	Present	III/IV	0	43	48	male	<8cm	no	<18	Salvage
XX	2012-02-21	>3.34 g/L	>0.46 μg/mL	Present	Present	III/IV	0	44	47	male	≥8cm	no	≥18	Salvage
XXX	2012-03-26	>3.34 g/L	>0.46 μg/mL	Present	Present	III/IV	0	42	47	male	<8cm	no	<18	Salvage
XXX	2012-03-30	>3.34 g/L	>0.46 μg/mL	Present	Present	III/IV	0	41	46	female	<8cm	no	≥18	Salvage
XXX	2012-04-09	>3.34 g/L	>0.46 μg/mL	Present	Present	III/IV	0	40	44	female	<8cm	no	≥18	Salvage
XXX	2012-04-11	>3.34 g/L	≤0.46 μg/mL	Present	Present	I/II	0	29	44	male	≥8cm	no	<18	Salvage
XXX	2012-05-10	>3.34 g/L	>0.46 μg/mL	Present	Present	III/IV	0	39	43	female	≥8cm	no	≥18	Salvage
XX	2012-05-28	>3.34 g/L	≤0.46 μg/mL	Present	Present	III/IV	0	33	41	female	≥8cm	no	<18	Salvage
XXX	2015-12-09	>3.34 g/L	>0.46 μg/mL	Present	Present	III/IV	0	31	41	female	≥8cm	no	<18	Amputation
XX	2012-06-20	≤3.34 g/L	>0.46 μg/mL	Absent	Absent	I/II	0	29	36	male	<8cm	no	≥18	Amputation
XXX	2012-07-12	≤3.34 g/L	>0.46 μg/mL	Present	Absent	I/II	0	29	34	male	≥8cm	no	<18	Amputation
XXX	2012-07-23	>3.34 g/L	>0.46 μg/mL	Present	Present	I/II	0	29	34	male	≥8cm	no	≥18	Amputation
XX	2012-08-06	>3.34 g/L	>0.46 μg/mL	Absent	Present	III/IV	0	12	32	male	<8cm	no	≥18	Amputation
XX	2015-11-17	>3.34 g/L	>0.46 μg/mL	Present	Present	III/IV	0	20	28	female	≥8cm	no	≥18	Amputation
XX	2012-09-11	>3.34 g/L	>0.46 μg/mL	Present	Absent	I/II	0	15	25	female	≥8cm	no	≥18	Amputation
XXX	2012-11-04	>3.34 g/L	>0.46 μg/mL	Present	Present	III/IV	0	18	23	male	<8cm	no	<18	Amputation
XXX	2015-08-12	>3.34 g/L	>0.46 μg/mL	Present	Present	III/IV	0	19	21	male	<8cm	no	<18	Amputation
XXX	2012-12-11	≤3.34 g/L	>0.46 μg/mL	Absent	Present	III/IV	0	18	21	male	≥8cm	no	<18	Amputation
XXX	2012-12-12	>3.34 g/L	>0.46 μg/mL	Absent	Present	III/IV	0	16	20	female	≥8cm	no	≥18	Amputation
XXX	2013-01-16	>3.34 g/L	>0.46 μg/mL	Absent	Present	III/IV	0	15	19	male	≥8cm	no	≥18	Amputation
XXX	2013-09-12	>3.34 g/L	>0.46 μg/mL	Present	Present	III/IV	0	14	18	male	<8cm	yes	<18	Amputation
XXX	2015-02-10	>3.34 g/L	≤0.46 μg/mL	Present	Present	III/IV	0	12	17	male	≥8cm	yes	≥18	Amputation
XXX	2014-01-14	>3.34 g/L	>0.46 μg/mL	Absent	Present	III/IV	0	12	17	female	≥8cm	no	≥18	Amputation
XX	2014-02-19	≤3.34 g/L	>0.46 μg/mL	Absent	Present	III/IV	0	12	15	male	≥8cm	no	≥18	Amputation
XXX	2014-03-18	>3.34 g/L	>0.46 μg/mL	Absent	Present	III/IV	0	12	14	female	<8cm	no	<18	Amputation
XXX	2014-04-17	>3.34 g/L	>0.46 μg/mL	Absent	Present	III/IV	0	12	14	female	≥8cm	no	≥18	Amputation
XX	2014-06-17	>3.34 g/L	>0.46 μg/mL	Absent	Present	III/IV	0	12	13	female	≥8cm	no	≥18	Salvage
XXX	2014-07-23	>3.34 g/L	>0.46 μg/mL	Present	Present	III/IV	0	8	12	male	<8cm	no	<18	Salvage
XX	2014-09-25	>3.34 g/L	>0.46 μg/mL	Present	Absent	I/II	0	4	9	female	<8cm	no	≥18	Salvage
XXX	2014-10-14	>3.34 g/L	>0.46 μg/mL	Present	Present	III/IV	0	1	2	male	<8cm	no	≥18	Salvage
